# Supplementary material for: Novel Buccal Xanthan Gum–Hyaluronic Acid Eutectogels with Dual Anti-Inflammatory and Antimicrobial Properties
Source: Gels. 2025 Mar 15;11(3):208. doi: 10.3390/gels11030208 (PMC11942315; doi:10.3390/gels11030208)
Supplement: Supplementary file 1 [file gels-11-00208-s001.zip]

Archive with 1 entries (1 files):
- gels-3195999-supplementary.pdf
